# Supplementary material for: A high throughput bispecific antibody discovery pipeline
Source: Commun Biol. 2023 Apr 7;6:380. doi: 10.1038/s42003-023-04746-w (PMC10082157; doi:10.1038/s42003-023-04746-w)
Supplement: Supplementary file 3 — Supplementary Data 1 [file 42003_2023_4746_MOESM3_ESM.xlsx]

## Sheet: Figure 2- raw data
Linker Type	Number of sequences	Percentage of sequences		aCD19 scFV	Number of sequences	Percentage of sequences
GGGGS	6230	29.2708		B43	3941	18.6928
GGGGSGGS	3970	18.6525		JUNO241	6162	29.2273
AEAAAKA	5342	25.0987		4G7	6635	31.4709
AEAAAKEAAAKA	5742	26.978		FMC63	4345	20.609
aCD3 scFV	Number of sequences	Percentage of sequences		Orienation	Number of sequences	Percentage of sequences
OKT3	6437	30.8507		CD19VL-VH-CD3VH-VL	9614	43.5811
L2K	3796	18.1931		CD19VH-VL-CD3VH-VL	3404	15.4306
38E4	7160	34.3158		CD19VH-VL-CD3VL-VH	2380	10.7888
TRX4	3472	16.6403		CD19VL-VH-CD3VL-VH	6662	30.1995

## Sheet: Figure 3- Raw data
	with Raji							w/o Raji
	Time (hr)							Time (hr)
	0	3	6	9	24			0	3	6	9	24
ZsG intensity	228	1394	189	267	204		ZsG intensity	249	219	209	221	210
	205	243	663	644	213			239	203	226	209	268
	203	415	223	1244	192			213	187	229	263	205
	190	208	1753	1002	195			235	433	200	204	206
	246	212	270	627	246			205	210	194	179	204
	474	291	196	354	200			191	186	200	250	271
	207	199	5354	315	198			204	465	195	265	234
	261	190	5720	3943	196			204	242	252	219	225
	190	524	5672	1345	213			216	204	191	221	493
	223	331	1666	197	201			229	191	2179	207	193
	458	1614	520	1298	213			324	224	207	196	200
	236	275	1443	1210	210			216	244	206	226	199
	199	1655	467	511	252			240	207	219	198	258
	201	212	305	490	278			187	245	213	222	283
	200	481	3273	520	261			200	202	214	301	221
	188	538	2140	464	196			189	230	194	225	320
	218	1595	1006	303	237			192	232	306	217	208
	208	305	206	7076	217			233	263	183	304	249
	198	201	190	217	312			222	222	190	197	230
	200	3685	200	244	396			205	201	198	199	215
	227	577	208	9326	354			197	206	190	198	325
	241	666	4835	208	1996			191	221	211	183	207
	202	234	1184	2648	273			206	192	616	211	209
	198	201	717	201	1808			202	203	208	196	206
	258	230	442	215	1327			222	295	209	202	247
	222	1890	585	1330	4909			207	206	455	246	212
	190	307	2348	241	192			226	211	228	225	196
	199	642	203	1595	1227			199	278	219	249	198
	190	201	210	895	205			296	231	245	192	223
	236	288	240	1172	319			198	220	208	219	214

## Sheet: Figure 4- Raw data
Spiking ratio	Recovery rate
0.00764079	15.1671
0.00724644	15.8311
0.00727119	14.8936
0.00700321	19.3353
0.00696501	19.5402
0.00707562	16.0105
0.00657541	15.9744
0.00144144	22.2707
0.00138907	21.028
0.00136363	22.8426
0.00145838	20.1005
0.00145424	24.4131
0.000189355	17.7419
6.57415e-05	15.3846
0.000941369	11.1111
0.000781014	12.2699
0.000883601	17.4129
0.00833318	24.3902
0.00894331	26.9841
0.00842581	32.3432
0.00740734	24.0458
0.00724996	30.1818
4.93869e-05	20
8.88086e-05	4.6512
0.000703671	10.6557
0.000622081	8.2474
0.000562957	11.236
0.000692224	18.1818
0.000880432	16.7939
6.71783e-05	3.9474
0.00100511	12.8079
0.00083622	14.5349
0.000597772	13.2075
3.51134e-05	14.8148
6.25597e-05	8.3333
7.10675e-05	9.2593
0.000105	3.88

## Sheet: Figure 5e- Raw data
Clone 6		0.1351
Spiked HEK293blin/CD19		0.1
Blinatumomab Library Clone		0.058
Clone 1		0.0495
Clone 2		0.0421
Clone 7		0.0148
Clone 4		0.0015
Clone 5		0.0015

## Sheet: Figure 6- Raw data
	Blinatumomab					Clone 5						Clone 6
BiTE concentration (nM)	Annexin V				BiTE concentration (nM)	Annexin V					BiTE concentration (nM)	Annexin V
0.5		80.23			10	66.83	71.14	60.12			0.5	63.21	74.12	74.22
0.125	70.86*	75.68			2.5	57.46	70.88	60.69			0.125		69.73	68.84
0.0313	64.32*	66.48			0.625	61.46	65.53	58.55			0.0313	61.6	64.06	63.21
0.00781	37.87*	64.68			0.156	59.58	57.39	43.34			0.00781	63.45	64.72	68.71
0.00195	50.38*	59.41			0.0391	41.69	41.42	36.94			0.00195	63.72	60.65	63.04
0.000488	52.07*	57.26			0.00977	37.35	33.92	28.45			0.000488	52.49	55.65	66.73
0.000122	34.09*	49.68			0.00244	35.27	35.06	26.77			0.000122	46.2	49.48
3.05e-05	29.16*	42.65			0.00061	35.7	37.01	28.89			3.05e-05	34.38	40.73	30.76
7.63e-06	35.81*	36.67			0.000153	35.01	32.43	29.37			7.63e-06	33.63	35.37	33.35
1.91e-06	23.38*	35.77			3.81e-05	34.23	40.53	32.78			1.91e-06	32.41	32.17	36.42
4.77e-07	31.93*	37.88			9.54e-06	35.65	39.37	32.74			4.77e-07	35.66	32.04	38.05
	Blinatumomab					Clone 5						Clone 6
BiTE concentration (nM)	CD4+CD69+CD25+				BiTE concentration (nM)	CD4+CD69+CD25+					BiTE concentration (nM)	CD4+CD69+CD25+
0.125	86.69	85.3			10	86.17	88.36	84.05			0.125	83.22	83.52	86.26
0.0313	85.15	84.82			2.5	82.47	88	82.98			0.0313	82.29	78.71	78.77
0.00781	76.03	77.2			0.625	77.72	78.62	80.19			0.00781	77.66	73.18	75.28
0.00195	74.66	70.32			0.156	58.61	63.61	62.02			0.00195	71.37	65.25	63.08
0.000488	62.4	53.84			0.0391	34.47	27.13	34.64			0.000488	41.62	44.32	46.95
0.000122	39.87	24.84			0.00977	14.43	14.1	11.72			0.000122	25.83	28.55	18.27
3.05e-05	27.22	26.13			0.00244	8.54	7.93	8.96			3.05e-05	14.1	10.8	10.95
7.63e-06	17.38	9			0.00061	7.44	5.27	7.04			7.63e-06	6.79	6.81	7.34
1.91e-06	8.36	5.61			0.000153	4.61	6.82	6.94			1.91e-06	5.9	5.65	7.79
4.77e-07	4.9	4.96			3.81e-05	6.64	6.04	6.17			4.77e-07	4.07	3.38	4.82
					9.54e-06	4.89	6.88	5.36
	Blinatumomab					Clone 5						Clone 6
BiTE concentration (nM)	CD8+CD69+CD25+				BiTE concentration (nM)	CD8+CD69+CD25+					BiTE concentration (nM)	CD8+CD69+CD25+
0.5	94.61	91.98			10	97.33	96.5	95.57			0.5	94.3	91.04	94.09
0.125	94.74	92.83			2.5	92.92	90.69	92.96			0.125	91.38	89.3	91.91
0.0313	90.98	90.22			0.625	79.33	79.31	85.64			0.0313	91.09	84.51	85.06
0.00781	81.15	83.76			0.156	53.92	55.11	56.42			0.00781	83.73	78.18	82.49
0.00195	71.08	69.19			0.0391	24.48	21.2	26.24			0.00195	73.93	68.69	70.62
0.000488	52.16	53.34			0.00977	13.62	9.04	8.65			0.000488	43.05	45.73	44.53
0.000122	29.49	26.99			0.00244	4.48	4.37	4.39			0.000122	23.51	24.95	18.62
3.05e-05	19.86	23.11			0.00061	3.41	3.7	3.88			3.05e-05	13.14	9.67	7.38
7.63e-06	11.85	7.38			0.000153	1.81	3.41	2.89			7.63e-06	3.91	5.24	4.81
1.91e-06	5.57	4.15			3.81e-05	3.97	3.29	3.6			1.91e-06	3.36	1.41	5.48
4.77e-07	2	2.23			9.54e-06	1.75	5.61	1.97			4.77e-07	1.57	2.29	1.32
	Blinatumomab					Clone 5						Clone 6
BiTE concentration (nM)	CD4+PD1+				BiTE concentration (nM)	CD4+PD1+					BiTE concentration (nM)	CD4+PD1+
0.5	57.69	49.73			10	52.16	46.4	50.77			0.5	54.67	49.78	50.87
0.125	50.39	49.16			2.5	42.4	42.33	45.06			0.125	48.56	46.55	52.48
0.0313	47.48	39.54			0.625	33.49	32.07	37.53			0.0313	45.84	43.21	42.71
0.00781	40.02	38.8			0.156	21.92	21.55	26.28			0.00781	39.57	35.52	40.26
0.00195	36.96	32.32			0.0391	10.66	7.85	12.53			0.00195	30.72	26.69	25.81
0.000488	28.16	21.08			0.00977	3.98	4.25	2.75			0.000488	17.81	15.88	19.01
0.000122	15.57	7.32			0.00244	3.03	1.57	2.1			0.000122	8.94	8.34	6.59
3.05e-05	9.27	8.26			0.00061	2.66	1.32	2.87			3.05e-05	4.64	2.4	2.45
7.63e-06	6.26	4.09			0.000153	0.8	2.54	1.7			7.63e-06	2.01	1.93	2.8
1.91e-06	1.79	1.98			3.81e-05	1.86	1.76	2.19			1.91e-06	2.05	2.51	2.6
4.77e-07	1.25	1.75			9.54e-06	1.83	2.89	1.88			4.77e-07	2.18	1.08	0.96
	Blinatumomab					Clone 5						Clone 6
BiTE concentration (nM)	CD8+PD1+				BiTE concentration (nM)	CD8+PD1+					BiTE concentration (nM)	CD8+PD1+
0.5	38.97	35.71			10	35.88	32.63	36.01			0.5	36.28	43.76	39.55
0.125	33.55	31.97			2.5	27.84	27.94	30.28			0.125	35.1	34.23	37.28
0.0313	27.27	29.55			0.625	20.81	20.58	24.87			0.0313	26.34	29.5	28.7
0.00781	25.34	23.65			0.156	11.76	15.74	15.28			0.00781	23.61	20.28	22.88
0.00195	21.52	17.97			0.0391	5.44	5.54	4.71			0.00195	19.33	13.99	14.84
0.000488	14.44	12.65			0.00977	1.7	1.17	1.2			0.000488	10.22	6.16	11.7
0.000122	7.95	9.4			0.00244	0.93	0.87	1.16			0.000122	3.86	4.1	3.99
3.05e-05	7.43	5.95			0.00061	0.97	0.92	1.74			3.05e-05	2.74	1.33	1.11
7.63e-06	2.86	3.07			0.000153	4.51	1.48	0.15			7.63e-06	1.3	1.02	1.88
1.91e-06	1.34	1.89			3.81e-05	1.32	1.77	0.86			1.91e-06	1.73	5.65	1.92
4.77e-07	0.83	2.08			9.54e-06	1.09	3.88	0.89			4.77e-07	2.58	1.35	3.97

## Sheet: Figure 7- Raw data
Figure 7a:Distribution of relative orientation of CD19 and CD3 scFvsm Distribution of CD3 scFvs, Distribution of CD19 scFvs and linkers in the functionally active sorted library.
Linker type	Number of sequences	% Sequences		Orientation	Number of sequences	% Sequences
GGGGSGGS	22	22.2222		CD19VL-VH-CD3VH-VL	81	81.8182
AEAAAKA	20	20.202		CD19VH-VL-CD3VH-VL	18	18.1818
GGGS	25	25.2525		CD19VH-VL-CD3VL-VH	0	0
AEAAAKAEAAAKA	31	31.3131		CD19VL-VH-CD3VL-VH	0	0
aCD3 scFv	Number of sequences	% Sequences		aCD19 scFv	Number of sequences	% Sequences
L2K	34	34.3434		4G7	35	35.3535
TRX4	31	31.3131		JUNO241	30	30.303
OKT3	28	28.2828		FMC63	8	8.08081
38E4	6	6.06061		B43	26	26.2626
Figure 7b: CDRH3 composition of sorted BiTEs having a 4G7, B43, JUNO241 or FMC63 aCD19 scFv s
4G7
Position	1	2	3	4	5	6	7	8	9	10	11	12	13	14	15
A	0	0	0	1	1	0	0	0	0	0	0	0	0	0	0
R	0	0	0	0	1	0	0	33	0	0	1	0	0	0	0
N	0	0	0	0	1	0	0	0	0	0	0	0	0	0	0
D	0	0	0	0	0	0	0	0	0	0	29	0	0	0	0
C	0	0	0	0	0	0	0	0	0	0	0	0	0	0	0
E	0	0	0	0	1	0	0	0	0	0	0	0	0	0	0
Q	0	0	0	0	0	0	0	0	0	0	0	0	0	0	0
G	33	0	0	1	0	32	0	0	0	0	0	0	0	0	0
H	0	0	0	0	0	0	1	0	0	0	0	0	0	0	0
I	0	1	0	0	0	0	0	1	1	0	0	0	0	0	0
L	0	0	1	0	0	0	1	0	0	1	1	0	0	0	0
K	0	0	0	0	0	0	0	0	0	0	0	0	0	0	0
M	0	0	0	0	0	0	0	0	0	0	0	0	0	0	0
F	0	0	0	1	0	2	0	0	0	33	2	1	0	0	0
P	0	0	0	0	1	0	1	0	0	0	0	0	0	0	0
S	1	0	0	1	0	0	31	0	0	0	0	1	0	0	0
T	0	33	0	0	2	0	0	0	0	0	0	0	0	0	0
W	0	0	0	0	0	0	0	0	0	0	0	0	0	0	0
Y	0	0	33	29	27	0	0	0	0	0	0	32	0	0	0
V	0	0	0	1	0	0	0	0	33	0	1	0	0	0	0
B43
Position	1	2	3	4	5	6	7	8	9	10	11	12	13	14	15
A	1	0	0	0	1	0	0	0	0	0	0	23	0	0	0
R	24	1	1	0	0	0	0	25	0	0	0	0	0	0	1
N	0	0	0	0	0	0	0	0	0	0	0	1	0	0	0
D	0	0	0	0	0	0	0	0	1	0	0	0	0	25	0
C	0	0	0	0	0	0	0	0	0	0	0	0	0	0	0
E	0	21	0	0	0	0	0	0	0	0	0	0	0	0	1
Q	0	0	0	0	0	0	0	0	0	0	0	0	0	0	0
G	0	2	2	0	1	0	25	0	0	0	0	1	0	0	0
H	0	0	0	0	0	0	0	0	0	0	0	0	0	0	0
I	0	0	0	0	0	0	0	0	1	0	0	0	0	0	0
L	0	0	0	0	1	0	0	0	0	0	0	0	0	0	0
K	0	0	0	0	0	0	0	0	0	0	0	0	0	0	0
M	0	0	0	0	0	0	0	0	0	0	0	0	25	0	0
F	0	1	0	0	0	0	0	0	0	0	0	0	0	0	0
P	0	0	0	0	0	0	0	0	0	0	0	0	0	0	0
S	0	0	0	0	0	0	0	0	1	0	0	0	0	0	0
T	0	0	21	24	21	0	0	0	0	0	0	0	0	0	0
W	0	0	0	0	0	0	0	0	0	0	0	0	0	0	0
Y	0	0	0	0	1	0	0	0	20	25	25	0	0	0	23
V	0	0	1	1	0	25	0	0	2	0	0	0	0	0	0
JUNO241
Position	1	2	3	4	5	6	7	8	9	10	11	12	13	14	15	16
A	0	0	0	0	0	0	0	0	0	29	0	0	27	0	0	0
R	0	0	0	0	0	0	0	2	0	0	2	1	0	0	0	0
N	0	0	0	0	0	0	0	0	0	0	0	0	0	0	0	0
D	27	0	0	0	0	0	0	26	0	0	0	0	0	0	29	0
C	0	0	0	0	0	0	0	0	0	0	1	0	0	0	0	0
E	0	0	0	0	0	0	1	0	0	0	24	0	0	0	0	0
Q	0	28	0	0	0	0	0	0	0	0	0	0	0	0	0	0
G	0	0	29	1	0	1	0	1	1	0	1	0	2	1	0	0
H	0	0	0	0	26	0	0	0	0	0	0	28	0	0	0	0
I	1	0	0	0	0	0	0	0	0	0	0	0	0	0	0	29
L	0	0	0	0	0	0	0	0	0	0	0	0	0	0	0	0
K	0	0	0	0	0	0	0	0	0	0	0	0	0	0	0	0
M	0	0	0	0	0	0	0	0	0	0	0	0	0	0	0	0
F	0	0	0	0	0	0	0	0	0	0	1	0	0	28	0	0
P	0	0	0	0	0	0	0	0	1	0	0	0	0	0	0	0
S	1	1	0	0	1	0	0	0	27	0	0	0	0	0	0	0
T	0	0	0	1	0	0	0	0	0	0	0	0	0	0	0	0
W	0	0	0	0	0	0	0	0	0	0	0	0	0	0	0	0
Y	0	0	0	26	0	28	26	0	0	0	0	0	0	0	0	0
V	0	0	0	1	2	0	2	0	0	0	0	0	0	0	0	0
FMC63
Position	1	2	3	4	5	6	7	8	9	10	11	12
A	0	0	0	0	0	0	0	0	8	0	0	0
R	0	0	0	0	0	0	0	0	0	0	0	0
N	0	0	0	0	0	0	0	0	0	0	0	0
D	0	0	0	0	1	0	0	0	0	0	8	0
C	0	0	0	0	0	0	0	0	0	1	0	0
E	0	0	0	0	0	0	0	0	0	0	0	0
Q	0	0	0	0	0	0	0	0	0	0	0	0
G	0	0	0	0	7	7	0	0	0	0	0	0
H	8	0	0	0	0	0	0	0	0	0	0	0
I	0	2	0	0	0	0	0	0	0	0	0	0
L	0	0	0	0	0	0	0	0	0	0	0	0
K	0	0	0	0	0	0	0	0	0	0	0	0
M	0	0	0	0	0	0	0	0	0	7	0	0
F	0	0	0	0	0	0	0	0	0	0	0	0
P	0	0	0	0	0	0	0	0	0	0	0	0
S	0	0	0	0	0	0	8	0	0	0	0	0
T	0	0	1	0	0	1	0	0	0	0	0	0
W	0	0	0	0	0	0	0	0	0	0	0	0
Y	0	6	7	8	0	0	0	8	0	0	0	8
V	0	0	0	0	0	0	0	0	0	0	0	0
